# Supplementary material for: A Qualitative Study to Improve How We Partner With Patients and Families in Healthcare Improvement Collaboratives
Source: Health Expect. 2025 Jun 2;28(3):e70312. doi: 10.1111/hex.70312 (PMC12128466; doi:10.1111/hex.70312)
Supplement: Supplementary file 2 — PtFamPartner AppendixB codebook. [file HEX-28-e70312-s001.xlsx]

## Sheet: Sheet1
Code	Sub-Code	Definition
only engage PFPs when needed		Comments about patient/family partners (PFPs) wanting to only be included in meetings when their input is completely necessary. Can include comments about not wanting to be involved in non-patient-facing projects.
frequency of involvement		Comments about how frequently PFPs want to be involved in QI meetings or activities.
expectation setting		Comments about expectations that were (or were not) set for PFPs in the CF LTT RDN. Can include comments about there being a lack of clear expectations or PFPs not knowing what they signed up for.
QI knowledge and learning		Comments about quality improvement (QI) knowledge that PFPs received either from their participation in the CF LTT RDN or externally on their own or through their own personal or professional background.
training		Comments about training received as part of the CF LTT RDN. Could including training in QI skills, communication, or any other form of training.
can't attend in person		Comments about not being able to attend in person QI meetings or CF LTT RDN local, regional, or national meetings. Can include comments about infection prevention concerns specific to CF.
being a PFP is "like a job"		Comments relating participation as a PFP to a job. Can include comments about time commitment, tasks, and compensation.
compensation		Comments about compensation for participating as a PFP or lack thereof.
teamwork/community		Comments about teamwork and a sense of community within the CF LTT RDN. Can also include comments about the sense of community with the healthcare team, or sense of community in the CF community more broadly with other patients and family members.
successful project		Examples of successful projects completed in the CF LTT RDN
positive experience		Comments about positive experiences of participating as PFPs in the CF LTT RDN
COVID		Comments about the COVID-19 pandemic, impact on QI work, impact on the CF LTT RDN. Can include both positive and negative experiences.
threats to sustainability		A set of codes about challenges or threats to sustainability that might inhibit PFP involvement in the CF LTT RDN
	work commitments	Comments about work responsibilities that can interfere with participation in the CF LTT RDN
	emotional toll	Comments about the emotional toll, stress, sadness, anxiety, or other feelings that make it difficult to continue engaging in the CF LTT RDN.
	personal illness	Comments about illness (often related to CF and/or transplant) that make it difficult to participate in the CF LTT RDN
	frustration	General comments about frustrations experienced by PFPs
	QI team things "we're doing fine"	Comments about a lack of motivation from QI team to continue working because of the perceived lack of need for improvement
	team is busy	Comments about a busy QI and clinical team and how other responsibilities can get in the way of improvement work
	burnout	Comments about burnout experienced by any members of the team (including PFPs). Can also include comments about a general perceptions of burnout pervasive in the healthcare industry
motivation to participate		A set of codes about motivation and reasons for why PFPs choose to participate in the CF LTT RDN
	ongoing involvement as a patient	Comments about long-term involvement as a patient in the CF community or with their CF and/or transplant clinical teams
	seeing positive change	Comments about noting positive change from QI
	family involvement	Comments about family engagement in the CF community
	feel appreciated	Comments about feeling appreciated by their CF care teams, transplant care teams, and/or their CF LTT RDN QI teams
	connection to team	Comments about feeling connected to their CF care teams, transplant care teams, and/or their CF LTT RDN QI teams
	desire to help other patients	Comments about a desire to help other people living with CF. Can be either through the CF LTT RDN or more generally.
	gratitude	Comments about gratitude for their CF and/or lung transplant teams. Can include comments about feeling indebted to them.
